# Supplementary material for: Transcriptomes of six mutants in the Sen1 pathway reveal combinatorial control of transcription termination across the Saccharomyces cerevisiae genome
Source: PLoS Genet. 2017 Jun 30;13(6):e1006863. doi: 10.1371/journal.pgen.1006863 (PMC5513554; doi:10.1371/journal.pgen.1006863)
Supplement: S2 Table — The standard name is listed if one is assigned; cyan highlighting indicates known or potential attenuated genes. Genes induced in meiosis are noted under “process”; other cellular processes are not noted. Adjacent non-coding RNA genes transcribed towards the listed protein-coding gene and potentially contributing to the increased signal in the sen1 mutant are noted, although this listing is incomplete. snoRNA genes are highlighted in yellow. (XLSX) [file pgen.1006863.s010.xlsx]

## Sheet: Sheet1
Systematic Name	Standard Name	Process	Adjacent ncRNA gene	Fold change in sen1	Fold change in nrd1	Fold change in nab3	Fold change in ssu72	Fold change in rpb11	Fold change in hrp1
YDR042C			SNR47	137.444	14.4992	41.7991	42.8612	39.9466	0.778781
YHR156C	LIN1		SNR71	30.7881	2.39065	12.9403	14.9721	4.4006	0.727596
YHR157W	REC104	meiosis	SNR71	22.9783	1.69884	4.95917	11.3845	6.02934	0.878997
YNL024C	EFM6		NME1/SNR66	22.6934	4.33911	11.1487	3.01697	1.81159	0.441474
YJR129C	EFM3		SNR3	20.7178	2.48458	20.7221	2.24187	1.72545	0.474276
YGR236C	SPG1		CUT163	20.5419	1.62189	5.49797	1.21185	1.15218	0.87174
YBR298C-A			SUT024	18.8122	2.40261	1.85169	1.07074	2.13362	0.974002
YGL183C	MND1	meiosis		17.3252	2.05395	3.98368	1.43906	1.26644	0.864226
YGL098W	USE1		SNR82	16.4464	4.34001	1.76019	8.51024	11.6237	3.62178
YDR472W	TRS31		SNR13	15.9956	5.27657	2.80325	7.93979	1.51904	0.404721
YMR107W	SPG4		SUT304	15.7929	5.31843	1.41921	3.7025	5.35097	1.23442
YPL201C	YIG1		CUT405	15.7644	8.84094	9.50904	1.35373	1.77567	1.58628
YJL153C	INO1		SNR190/128	15.7524	2.25511	5.2014	4.94373	4.325	1.4752
YBR076W	ECM8			14.1311	2.9868	5.03642	7.10729	3.75991	1.16701
YOR278W	HEM4		SNR5	14.1174	1.60273	2.07412	14.0354	2.24311	0.526889
YCR015C	CTO1		SNR33	13.5658	3.22567	1.71239	21.4395	12.516	1.12649
YKR034W	DAL80			13.0321	1.34797	1.66905	2.61389	1.35511	1.32933
YJL105W	SET4		SNR37	13.005	1.71614	2.03228	1.45055	1.8086	0.443099
YOL034W	SMC5		SNR50	12.8438	1.33343	0.948674	5.15724	0.944882	0.505769
YLL046C	RNP1			12.3027	1.28382	7.52296	3.36475	2.17815	1.13362
YOR186W			SUT376	12.0637	2.77676	2.28406	2.50082	2.92027	1.07184
YNR073C	MAN2			12.0311	1.96417	1.78923	1.95108	0.822758	0.697913
YNR034W-A	EGO4			11.8688	2.19497	2.50602	6.50072	2.75891	1.9408
YLR054C	OSW2	meiosis	SUT/CUT254	11.7135	2.88186	4.14565	1.38292	1.23097	1.59158
YNL024C-A	KSH1		NME1/SNR66	11.5322	2.54118	4.16235	1.76353	2.18419	0.208295
YLR105C	SEN2		SNR79	11.2231	1.13672	1.77082	2.11844	1.53998	0.676762
YKL037W	AIM26		SNR69	11.1109	1.19082	1.14508	16.6702	1.67037	1.85962
YIR032C	DAL3			10.9336	4.47349	2.67215	1.67541	1.44982	0.683347
YOL114C	PTH4		CUT824	10.8852	2.8087	2.64928	2.04911	1.10983	1.04421
YOR040W	GLO4		SNR9	10.8085	1.11674	2.58991	2.68328	1.77504	0.589049
YEL070W	DSF1			10.7324	1.60521	1.44375	3.1859	1.07103	0.827729
YDL183C				10.5744	2.92898	2.65038	2.83549	0.819514	1.02208
YJR005C-A	LSO1		CUT691	10.5648	1.56214	1.94835	2.87647	1.08564	0.637422
YPL223C	GRE1		CUT882/883	10.497	2.61716	16.6529	2.26954	1.84192	0.79632
YOR268C			CUT389	10.4563	4.83696	4.23423	1.38182	1.2896	0.356259
YDR342C	HXT7			10.4071	1.10734	1.49225	0.950126	1.75048	1.49371
YML058W-A	HUG1			10.397	1.71358	1.44265	1.5649	2.01154	0.513736
YPR145C-A			SUT841	10.1817	2.20335	1.32033	6.27189	4.07613	1.51473
YNL117W	MLS1		CUT811	10.0165	2.82764	3.58134	1.43473	1.61399	0.977973
YBR182C-A				9.85394	2.66974	5.60689	5.5902	3.36872	1.17932
YMR175W	SIP18			9.83551	2.15009	1.16252	1.69197	2.85205	1.07034
YPL054W	LEE1		CUT420	9.77096	1.97519	3.08122	2.02315	1.37752	1.33362
YOR237W	HES1		SNR17A	9.55463	1.29214	2.31113	2.5539	2.54013	0.935096
YJL052C-A			CUT209	9.55132	2.08464	1.84092	1.918	0.894207	N/A
YPL171C	OYE3		CUT409	9.45646	1.44891	2.29278	4.57065	0.959998	0.895093
YPR091C	NVJ2		SNR41/70/51	9.40873	0.910594	1.12937	3.66192	1.32517	0.543401
YNL093W	YPT53		SUT334	9.33209	3.31521	3.62078	1.37278	1.22564	1.01502
YMR194C-B	CMC4		SNR11	9.22597	1.47713	3.2741	2.29119	2.96576	0.469989
YOL131W			SUT766	9.06873	1.8733	1.6959	1.26462	1.50193	0.851713
YFL012W			SUT105	8.99485	1.14749	0.828613	1.68596	3.78318	0.784622
YDR106W	ARP10			8.99111	3.86267	2.50689	1.75847	1.29522	0.705638
YMR017W	SPO20	meiosis	CUT766	8.63981	1.70136	2.47615	2.32382	1.55715	1.06762
YMR206W				8.4339	1.58678	1.81241	2.79898	0.961637	1.25091
YJL047C-A			SNR60	8.37506	2.13007	2.95038	2.40978	7.62005	0.335178
YPL200W	CSM4	meiosis	CUT405	8.30799	5.62206	8.27007	1.3539	0.855785	1.32212
YGL249W	ZIP2	meiosis	CUT584	8.24089	2.19238	3.00195	1.93294	1.70998	0.585309
YOR293C-A				8.22377	1.1163	0.883309	1.2277	1.76707	1.158
YHR096C	HXT5		SUT164	8.11168	5.27109	3.8917	1.9997	1.92124	1.21578
YGL146C	RRT6		CUT133	7.99557	2.51472	8.77196	1.83649	2.08017	0.514139
YKL096C-B				7.84786	0.800926	3.04491	2.74651	1.11507	0.64349
YPL186C	UIP4		CUT889	7.764	1.40972	1.65198	1.91392	1.57624	1.19396
YNL042W-B				7.61318	0.564991	0.996742	0.738009	1.1137	2.85858
YGR144W	THI4		SUT563	7.3066	1.28573	1.242	7.27022	2.20626	1.03009
YCL008C	STP22		SNR43	7.26418	0.717082	1.1148	0.840762	1.39678	0.442056
YHR086W-A				7.23052	1.53802	4.2269	1.99769	1.10355	0.9805
YJL048C	UBX6		SNR60	7.17958	0.415034	0.623478	1.00215	0.967384	0.711606
YBR148W	YSW1	meiosis		7.1756	1.05301	1.19102	1.27513	0.854801	1.43067
YLR307C-A				7.11123	1.69276	0.763066	1.42111	2.93813	0.878808
YJR095W	SFC1			7.10532	1.75032	1.65754	1.23405	1.64178	1.35321
YBR050C	REG2			7.02696	2.86255	3.5108	1.61343	1.47332	0.628311
YDR402C	DIT2	meiosis		7.01674	1.36007	1.30021	2.05708	1.63211	0.933048
YHR214C-D				7.0007	2.17618	2.56774	2.15159	2.64121	1.576
YDR169C-A				6.97648	2.78987	3.82856	1.15241	1.30619	0.711359
YNL196C	SLZ1	meiosis	SUT325	6.94753	2.13421	2.17875	2.62388	2.02694	0.48988
YCR014C	POL4		SNR33	6.8173	2.18117	2.04557	9.30496	7.26217	1.46535
YKL221W	MCH2			6.80597	1.50138	1.36678	2.33658	1.34972	1.27245
YMR244W				6.80219	0.752597	1.2672	1.71187	1.54916	0.493185
YOL117W	RRI2		SUT355	6.80031	1.30345	1.35105	2.99447	1.31969	1.34611
YLR412C-A				6.79654	1.60905	2.01573	1.38539	1.94608	N/A
YBR250W	SPO23	meiosis	CUT456	6.72904	1.32176	1.5921	1.72428	1.31677	0.714715
YAL064W				6.69368	1.33873	1.24857	1.86046	4.00888	1.2644
YER078W-A				6.62858	4.51148	3.03206	6.14835	1.04962	N/A
YDL024C	DIA3			6.5965	1.20231	1.05402	1.25721	1.24517	0.687494
YFL052W	ZNF1			6.5965	2.98307	1.73661	1.1521	1.89264	1.05996
YCL005W-A	VMA9		SNR43	6.51561	1.00662	1.3633	1.76182	1.01861	0.33941
YEL035C	UTR5			6.5129	1.1556	1.67252	3.60325	2.51333	0.692819
YJR150C	DAN1			6.37798	2.26561	0.849014	1.61018	1.55524	1.20789
YJL160C	PIR5		CUT674	6.35856	1.86539	1.89525	1.45668	1.20387	0.821772
YGR292W	MAL12			6.35592	3.46343	3.02597	1.24807	2.45071	0.69341
YDR034W-B				6.25322	1.99148	3.41338	5.76372	4.89497	1.33843
YKR061W	KTR2		SNR42	6.23937	1.18058	2.67326	2.81552	1.42842	0.83437
YPR078C				6.14793	2.13051	5.35468	2.68012	2.98908	0.648982
YMR251W	GTO3			6.14282	1.5391	4.00777	0.948528	2.10162	0.631489
YBR284W				6.07128	3.02556	2.88926	3.4364	1.22833	0.775076
YBR117C	TKL2			6.06161	2.14682	2.2133	2.60738	1.75144	0.615154
YOR032W-A				6.05783	1.21209	1.26216	6.0285	3.33064	0.787002
YDR078C	SHU2			6.05573	1.48977	0.794974	3.38393	1.62879	0.549766
YMR040W	YET2			6.04524	1.4777	1.43102	2.51751	2.4485	0.704236
YNL130C-A	DGR1			6.02099	2.78949	1.19999	2.51403	2.18389	0.896478
YKL006C-A	SFT1		SNR87	6.00057	2.35137	1.66482	4.55673	3.15032	0.411796
YOR134W	BAG7		SUT782	5.97525	1.90036	3.30259	1.45717	2.9777	1.14474
YBL071C-B				5.96532	1.04895	0.798924	1.03893	1.27426	0.764708
YGR121W-A			SUT128	5.94674	1.9202	4.06794	1.31053	1.91027	0.467812
YBR299W	MAL32			5.91919	3.23777	3.09041	1.31513	2.54683	0.630313
YGR273C				5.84337	1.68381	2.38551	1.22075	1.37368	0.766592
YDR383C	NKP1			5.82355	2.93162	5.86122	1.14722	1.20276	0.446955
YIL134W	FLX1		SNR68	5.81549	1.51191	4.66896	6.24326	2.39446	1.63103
YBR285W				5.76812	1.10207	1.65872	1.81063	2.13984	1.00919
YOR394C-A				5.71835	1.73733	0.904655	1.6057	0.933477	0.450813
YDR018C				5.7041	3.19541	1.91691	1.81998	2.167	0.855204
YML037C				5.68555	1.24583	3.69225	1.0334	1.14121	0.635485
YKL151C				5.68161	2.68533	7.2125	1.28091	1.51754	0.873633
YGL087C	MMS2		SNR10	5.6244	0.881804	1.06449	1.05582	0.818135	0.600543
YBR182C	SMP1			5.61973	1.33124	1.8761	4.99401	4.04938	0.861248
YHL012W				5.61856	0.949294	0.766066	3.83307	3.36708	0.693405
YKL026C	GPX1			5.60689	1.57645	1.66258	1.7567	1.28247	0.794407
YOR351C	MEK1	meiosis		5.58865	2.36297	2.24996	1.67622	1.66782	0.823631
YPL121C	MEI5	meiosis		5.58633	1.0111	2.58793	1.07508	0.806731	0.623551
YDR070C	FMP16			5.54466	3.77088	4.08122	3.19164	2.42603	1.97129
YMR052W	FAR3			5.53737	1.27674	1.02619	1.4821	0.77521	0.747207
YGR059W	SPR3	meiosis		5.45735	3.481	11.3758	1.57808	1.30651	0.888861
YNL204C	SPS18		CUT327	5.43583	2.67548	4.30735	1.55768	1.76214	1.65127
YNR071C				5.4189	2.99281	2.04273	1.62344	1.04511	0.594002
YGL086W	MAD1		SNR10	5.39304	1.14137	0.890903	1.25379	0.838719	0.494828
YKR039W	GAP1			5.37439	1.52246	1.15241	2.05238	1.61748	0.719741
YHL016C	DUR3			5.3688	1.81603	1.72479	3.20028	2.88106	1.04775
YMR132C	JLP2			5.36099	1.85486	7.0494	1.30047	1.70342	0.592863
YLR136C	TIS11			5.34874	3.00257	4.23306	2.69895	3.85706	0.418819
YLR329W	REC102	meiosis		5.31548	1.83067	7.34468	1.60709	1.94018	1.31399
YIR013C	GAT4			5.28609	3.15929	7.55745	0.911921	1.38113	0.581858
YOR008C-A				5.25176	1.87009	1.6248	1.71848	1.42571	0.432718
YOR275C	RIM20		SNR31	5.22887	1.10857	0.970125	1.53244	1.04793	0.780819
YCL048W	SPS22	meiosis		5.21042	1.3804	1.07834	1.2633	1.50675	1.57066
YEL057C	SDD1			5.18269	2.47838	2.0399	2.49701	2.23488	3.20406
YGL045W	RIM8	meiosis		5.15832	1.26441	1.5302	4.96089	1.58287	0.653754
YER081W	SER3			5.12908	4.19102	3.67667	4.61362	1.94642	0.484847
YOR298W	MUM3	meiosis		5.10567	1.43758	1.29912	2.20534	1.4695	3.73058
YDR259C	YAP6			5.09153	0.966493	3.13486	1.31762	3.52055	0.645357
YOL155W-A				5.06197	1.65605	1.74747	2.03454	2.74556	0.956787
YFL051C				5.03957	2.01894	1.44934	0.982834	2.28469	0.752342
YER185W	PUG1			5.02805	1.36969	1.39865	3.28843	1.76247	1.24203
YKL107W				5.02004	2.16445	2.63993	1.58548	1.59091	0.995759
YHR031C	RRM3		CUT175	4.9664	1.96043	4.10932	1.09676	1.34564	0.539696
YIL046W-A				4.96124	1.96526	2.05423	1.218	1.11365	1.29485
YDR343C	HXT6			4.9578	1.14827	1.73998	1.32613	2.422	1.13325
YBR196C-B				4.95711	3.01843	3.18722	1.58534	1.49337	0.491547
YBR056W-A				4.95643	1.18788	2.55443	4.28739	4.59894	1.33689
YPR015C				4.93757	1.16601	1.31463	1.53011	1.50836	0.74149
YJL043W				4.89463	3.07311	2.26216	1.92404	1.40124	0.768368
YOR381W-A				4.8848	1.44939	0.875319	1.13148	1.3653	0.954855
YBR072C-A				4.86251	N/A	N/A	1.01513	1.11125	1.07739
YMR001C-A				4.84199	0.879954	0.754891	1.36815	1.70717	0.844588
YBR201C-A				4.82056	0.771089	0.73072	1.89297	1.91962	0.935879
YLR312C				4.81922	2.45581	1.53245	1.74276	1.26735	1.40253
YER067W	RGI1			4.81622	2.88746	1.36564	5.79135	1.00652	0.6162
YNR056C	BIO5			4.743	1.84135	1.43189	3.15338	1.08173	1.40825
YBR221W-A				4.71939	1.06888	N/A	2.60196	1.05034	0.699531
YLR053C				4.70111	1.2444	1.00354	1.98536	1.15914	0.651583
YHR214C-E				4.69004	1.74825	4.67705	1.69617	1.70487	0.86796
YDR273W	DON1	meiosis		4.6641	1.39082	2.55337	2.63207	0.891694	1.64383
YNL251C	NRD1			4.63767	3.08079	3.01655	1.43922	1.67152	0.591451
YCL048W-A				4.61906	2.00125	2.83628	2.54118	8.17716	1.47126
YPL280W	HSP32			4.59862	1.6242	1.97848	12.8554	1.27483	1.67568
YOR190W	SPR1	meiosis	SUT785	4.59798	1.0869	1.22561	1.67773	1.45304	0.461595
YBR128C	ATG14			4.59288	1.76571	2.78254	1.66861	1.42844	0.66339
YOR313C	SPS4	meiosis		4.58207	1.28986	0.683285	0.872853	1.29745	0.722906
YFL055W	AGP3			4.57604	0.9175	1.61755	1.96395	1.8012	0.721774
YPR006C	ICL2			4.57477	1.42053	2.40077	1.54324	1.34998	0.534703
YHL048C-A				4.54821	1.90173	1.44455	1.9327	0.924292	1.03195
YNL009W	IDP3			4.54695	1.42106	1.19589	1.98711	1.49064	0.779662
YCL026C-A	FRM2			4.53311	1.8618	1.62906	2.18359	0.807072	0.798481
YOR382W	FIT2			4.52934	3.96797	2.85541	4.04069	6.28102	0.443929
YGR174W-A				4.51899	0.815513	1.46245	1.447	1.33754	0.741326
YOL047C	LDS2	meiosis		4.44813	1.80733	1.33708	2.24856	1.38839	0.880589
YGR035C				4.42783	2.19679	1.09051	0.590984	1.13232	0.275171
YMR084W				4.39694	2.11946	1.45353	2.3206	1.54933	4.18086
YBR296C-A				4.39115	2.05466	1.51818	1.33436	1.63936	2.69465
YNL279W	PRM1		CUT316	4.34875	0.988662	1.68472	1.84085	2.13376	1.48635
YMR081C	ISF1			4.33761	1.14049	1.46877	0.980019	1.51729	0.704836
YGL033W	HOP2	meiosis		4.31302	1.54644	1.04757	1.93411	1.44224	1.0743
YKR053C	YSR3			4.29572	1.25167	1.2386	1.52878	1.24154	0.862221
YJL149W	DAS1		SNR190/128	4.28769	1.10447	1.86846	1.50014	1.07568	0.551067
YDR030C	RAD28			4.25099	2.20152	3.39709	1.70174	1.29478	0.528253
YBR119W	MUD1			4.22778	1.21092	0.747404	1.64013	1.05449	0.444206
YER044C-A	MEI4	meiosis	CUT109	4.18173	1.25077	1.8026	0.852481	1.57962	0.91249
YBR200W-A				4.1771	N/A	1.16897	1.51151	1.35432	0.623417
YDL214C	PRR2			4.17015	1.82833	2.61861	1.37609	1.06546	0.919378
YGL179C	TOS3		SUT539	4.15947	1.06249	1.22846	1.22814	3.40204	0.642407
YOR011W-A				4.15745	1.63783	N/A	3.66827	1.25745	N/A
YER054C	GIP2			4.11845	2.3669	3.17334	1.74473	1.31821	3.94493
YHL042W				4.0866	1.50964	1.37406	1.95415	1.41292	0.589621
YJL035C	TAD2			4.05275	2.50429	2.58399	1.55414	2.4168	0.582544
YOR391C	HSP33			4.03117	1.9149	2.18011	7.48239	1.05467	1.77549
YHR139C	SPS100	meiosis		4.03006	1.76822	1.62303	2.02736	2.79433	0.603268
YDL085W	NDE2			4.02922	2.28058	2.98225	1.86616	1.3788	1.45165
YDL022C-A				4.01778	1.09915	0.492672	0.878242	0.971454	0.586901
YPL222W	FMP40			4.01305	1.70423	7.13642	0.988798	0.831271	0.418994
YHR007C-A				4.01138	1.29607	2.33755	3.93674	4.53248	3.21875
YPL156C	PRM4			4.01055	1.55097	1.39984	1.37503	1.16698	0.786343
YOL107W				4.00499	1.36138	2.28358	1.46512	1.81635	0.411624
YGL081W				3.99612	1.69172	2.42923	2.04769	1.436	0.927745
YOR178C	GAC1	meiosis		3.99363	1.4756	1.25013	1.44654	1.49211	1.34527
YJR151W-A			CUT700	3.98119	N/A	N/A	N/A	1.00636	0.808091
YPL027W	SMA1	meiosis	SUT819	3.97568	0.852009	0.77802	0.784927	1.35633	1.04976
YGR256W	GND2			3.95835	1.23356	1.48794	1.99798	1.2992	1.21669
YKL038W	RGT1		SNR69	3.95205	2.67697	2.65057	4.46791	1.68609	0.736272
YBR297W	MAL33			3.94685	1.68227	1.47674	1.84974	1.06296	1.26032
YIL057C	RGI2			3.88873	1.21968	1.03791	0.953933	1.10552	1.20213
YOL156W	HXT11			3.8683	1.18268	1.18468	0.936999	1.56926	0.764983
YIL101C	XBP1			3.86482	1.13277	1.27833	2.3628	2.59728	1.47355
YGR043C	NQM1			3.86134	1.8455	1.70441	1.51154	1.86173	1.52571
YIR019C	FLO11			3.85786	2.03454	0.861063	1.56195	3.72335	1.32757
YLR377C	FBP1			3.83493	1.13248	1.14066	1.63852	2.86156	0.596378
YMR085W				3.79658	1.61114	1.18138	2.05153	1.4984	2.15532
YOL052C-A	DDR2			3.79211	3.49962	3.84371	6.0398	6.73931	2.77349
YDR007W	TRP1			3.77977	1.95279	1.58528	0.755409	2.39031	0.365945
YLR174W	IDP2			3.77716	3.23912	2.93732	3.42689	2.55407	1.36596
YNL018C				3.77349	1.32449	0.679229	1.4845	1.42359	0.90801
YJR130C	STR2		SNR3	3.77088	1.20896	3.32395	1.37153	0.528388	1.06463
YIL024C				3.75705	1.18124	0.963712	5.5697	4.79889	1.80072
YHR022C-A				3.75549	1.43389	0.914332	1.48659	1.10979	0.61744
YMR306W	FKS3	meiosis		3.75262	1.76305	1.99884	2.05096	1.9832	0.689131
YPL130W	SPO19	meiosis		3.74509	1.20811	0.866577	1.03394	1.43088	2.47753
YMR322C	SNO4			3.72206	1.21241	1.82385	8.75556	1.0069	1.74871
YBL008W-A				3.70944	1.26573	1.61882	1.37081	0.941336	1.33075
YOR222W	ODC2		SNR35	3.70944	1.47528	1.54886	2.63664	1.09107	0.894833
YOR289W				3.7043	1.59066	1.38129	1.46125	0.703431	0.826158
YLL066W-B				3.7007	1.25685	0.56623	0.509481	0.5322	0.37392
YPR007C	REC8	meiosis		3.69046	1.35486	1.07439	1.30032	1.15856	1.52002
YIR014W				3.68739	2.02146	5.96325	1.40618	0.896006	0.706974
YMR137C	PSO2		CUT776	3.68075	1.28563	1.30409	0.878004	0.905333	0.776695
YOR339C	UBC11			3.67387	2.77964	1.22134	1.77471	1.34341	0.634987
YDR403W	DIT1	meiosis		3.67158	1.22312	1.28831	1.86464	1.67131	0.760611
YPR200C	ARR2			3.65634	1.3096	1.06889	0.853457	1.15958	0.615824
YDR076W	RAD55			3.65001	2.31803	2.96535	1.2635	1.23868	0.701143
YOR214C	SPR2			3.62957	1.60328	N/A	2.28992	1.17211	2.23752
YLR092W	SUL2		SUT694	3.62656	1.26756	1.68095	2.16205	1.57454	0.733663
YCL001W-A				3.61927	1.79546	0.946624	1.28513	0.846352	0.454263
YER085C				3.61226	1.25513	1.03259	0.730993	1.12663	0.998079
YOR009W	TIR4			3.61226	1.91099	2.03905	2.21622	1.6386	0.433048
YEL073C				3.60275	1.02809	0.95651	2.12845	0.718749	0.714784
YGR249W	MGA1			3.58631	0.708122	0.793466	1.22304	2.44105	0.722465
YHR212W-A				3.55734	1.8382	1.79604	1.47807	3.2707	1.20993
YDL079C	MRK1			3.54307	1.15425	1.1069	1.41889	1.65858	0.614191
YFL053W	DAK2		CUT120	3.54086	1.26916	0.827637	1.39367	1.13664	0.463744
YOL051W	GAL11		SNR81	3.53155	1.15603	0.831536	1.24355	1.02506	0.67281
YML007C-A				3.52592	0.792993	1.19023	1.18626	2.06394	0.919212
YAL037C-A				3.52128	1.93227	N/A	2.80305	3.90332	1.24875
YLR070C	XYL2			3.5091	0.81831	1.84393	1.43157	1.81212	0.791192
YOL123W	HRP1			3.50764	1.87009	0.798193	2.24513	1.60691	1.88682
YOL132W	GAS4	meiosis		3.50594	1.24498	1.09848	1.34297	1.71698	0.482266
YLR327C	TMA10			3.50108	3.37597	0.806591	2.45922	2.71058	1.66482
YGR213C	RTA1			3.48075	1.2526	1.3619	1.64597	2.22839	0.625499
YHR213W				3.4728	1.79293	2.54259	1.84815	3.81029	1.38838
YKR097W	PCK1			3.44666	1.33501	1.16136	1.11473	1.42362	1.87638
YFR017C	IGD1			3.44642	1.64455	1.01699	1.26559	1.63682	1.11396
YLR142W	PUT1			3.44499	0.882122	0.793493	1.86516	1.5489	0.595903
YOR019W				3.42808	1.56882	1.50159	1.54294	1.39437	0.778134
YFR015C	GSY1			3.4238	1.52127	1.46901	1.96116	1.01812	1.20785
YMR316C-A				3.42048	1.29068	1.34427	3.18016	1.91094	0.995334
YDR263C	DIN7			3.41243	1.08498	0.769573	4.61394	1.58461	2.0433
YDR124W				3.40393	1.26772	1.00931	1.90434	2.10031	0.743271
YGR288W	MAL13			3.39638	1.94212	1.33225	1.91485	0.910714	0.864256
YNL034W				3.39497	1.05864	0.563661	1.07516	1.53384	0.965944
YBR240C	THI2			3.3945	1.70041	1.69389	1.58854	1.71151	0.637709
YJL219W	HXT9			3.3844	1.15715	1.01856	1.04374	1.40011	0.691715
YER121W				3.3837	1.61727	0.900158	1.20909	1.39519	1.47184
YDR522C	SPS2	meiosis		3.38323	2.33254	1.69995	1.5527	1.67296	0.593463
YOR031W	CRS5			3.36802	1.55185	1.10033	2.10453	1.03571	0.496684
YFR032C	RRT5			3.36638	1.70859	1.16628	0.836316	1.70938	1.50461
YGR066C				3.3487	1.88684	1.24959	1.35632	1.27888	0.541957
YMR018W				3.3422	1.57805	1.22468	1.31012	1.73603	0.66762
YPR030W	CSR2			3.33734	2.16775	1.93019	1.13257	1.16887	1.41857
YCR010C	ADY2			3.33272	1.42909	0.80686	1.48846	1.09908	0.76528
YNL210W	MER1	meiosis		3.32741	1.95847	1.77902	1.08903	2.9596	0.787679
YBL100W-C				3.32511	0.928916	1.64853	2.07053	1.17617	0.77642
YJL144W				3.32395	3.09041	1.5974	3.05527	1.78046	0.727032
YEL072W	RMD6			3.32257	1.58032	1.02745	1.78654	1.24443	0.438759
YMR169C	ALD3			3.32119	1.35074	2.3161	1.59096	2.20442	0.696705
YLR030W				3.31981	1.77243	1.26641	2.23876	1.65782	0.831824
YJR159W	SOR1			3.31429	1.00954	2.33513	1.48988	1.24021	0.611736
YKR009C	FOX2			3.30511	1.15966	1.25987	1.00385	1.22126	0.647827
YER045C	ACA1			3.30191	1.79403	1.78055	1.98284	2.16835	0.735155
YIL045W	PIG2			3.29322	1.85456	0.863112	1.77629	0.516332	0.728929
YJL028W				3.28433	1.28175	1.74805	1.43366	1.11711	1.22818
YNL142W	MEP2			3.27706	1.39929	1.21068	1.88311	2.31867	0.547056
YKL055C	OAR1			3.25329	1.52913	3.22724	0.970745	1.00986	0.726281
YGR030C	POP6		SNR46	3.24204	0.801848	1.1337	1.48512	1.00054	0.197675
YPL113C				3.23912	2.32656	2.37775	1.5419	1.85975	0.629392
YMR272W-B				3.21719	0.780164	0.98811	2.60485	1.94512	0.837981
YLR406C-A				3.19541	1.4538	1.87688	1.54111	2.28263	0.810093
YEL049W	PAU2		SNR67/53	3.19253	1.41874	1.10789	1.77573	1.034	0.719332
YML083C				3.19231	1.27085	1.52335	2.65075	1.582	0.546552
YDL186W				3.18833	1.54504	1.88773	0.725622	1.86296	0.568456
YHR175W-A				3.18789	0.965401	0.908753	2.36379	1.55525	17.6378
YIL107C	PFK26			3.1729	2.21945	1.62213	2.33545	1.83855	1.31838
YCR020C	PET18			3.16894	1.34646	0.907198	3.31085	2.35332	0.848814
YOL108C	INO4			3.16301	0.965336	0.689332	1.17861	0.853776	1.33434
YMR117C	SPC24			3.16104	0.905803	1.76443	0.94894	1.32512	0.467974
YGR050C				3.15841	1.03321	1.02539	1.71021	1.95351	0.601089
YBR147W	RTC2			3.14531	1.09777	1.22151	1.84332	0.19471	2.03679
YFL020C	PAU5			3.12618	1.41577	0.930669	1.75111	1.86523	0.669033
YNL144C				3.10609	1.7151	0.981203	0.852428	1.03907	0.763151
YOL015W	IRC10	meiosis		3.09899	1.423	0.893581	1.56228	1.01942	0.801081
YBR301W	PAU24			3.08763	1.4453	1.11055	1.79301	0.738234	0.637815
YBL049W	MOH1			3.08656	1.0969	1.16195	2.46656	1.33524	1.82277
YAL063C-A				3.07077	0.995242	1.53342	1.4787	1.45183	0.747217
YPL189W	GUP2			3.07056	0.845994	0.729389	0.744766	1.59044	0.617667
YKR019C	IRS4			3.06885	0.992021	1.49472	0.872629	0.941364	0.613298
YLR431C	ATG23			3.0663	1.07001	1.00884	1.16168	5.26524	0.681908
YDL246C	SOR2			3.06439	1.01364	2.99447	1.73347	1.38107	0.657371
YCL001W-B				3.05824	2.03637	1.401	1.49484	1.44664	0.660271
YDR126W	SWF1			3.0521	1.06349	0.746762	1.39465	1.16351	0.655024
YMR317W				3.04428	1.64296	1.11147	1.01945	1.3464	0.803294
YBR296C	PHO89			3.04407	0.755739	0.634961	0.446212	0.865227	0.70385
YPR001W	CIT3			3.04407	1.17615	1.27914	1.35858	1.50338	0.678001
YDL114W				3.04048	1.1284	1.50877	1.40855	1.50458	1.37798
YJL161W	FMP33		CUT198	3.04006	1.65981	2.0043	2.08855	1.33317	1.22311
YDL021W	GPM2			3.02451	2.06537	1.42726	2.52538	0.593702	0.909087
YNL138W-A	YSF3			3.02136	1.11257	1.05296	1.6785	1.43302	0.30296
YOR173W	DCS2			3.0199	3.00549	1.52649	2.00486	1.21602	1.10065
YLR012C				3.01613	0.896267	0.886511	1.34175	1.33584	0.833399
YDR260C	SWM1	meiosis		3.0153	1.2291	2.58148	1.14057	1.96016	0.680893
YGL235W				3.01467	0.907242	1.58988	0.603958	1.47953	0.842781
YJR011C				3.00966	0.72208	0.541596	1.009	0.812005	0.362185
YMR180C	CTL1			3.00862	1.12245	1.24747	1.92904	2.05609	0.561789
YCR007C				3.00841	1.50482	1.08472	1.83298	1.83068	0.63797
YLR125W				3.00424	0.964517	0.747036	1.5139	1.20696	0.740633
YHR176W	FMO1			3.00195	1.39028	1.00654	1.53619	1.18292	1.75149
YBL078C	ATG8			2.99115	1.37446	1.28682	2.1489	1.08301	1.38903
YBR145W	ADH5			2.99032	1.37001	2.09029	1.20545	0.263176	0.826765
YOL084W	PHM7			2.98494	1.04489	1.31754	1.67999	2.20947	0.726835
YKR058W	GLG1			2.98018	1.75745	1.36173	1.47228	0.663505	0.84809
YKR103W	NFT1			2.97977	1.73848	1.61032	1.29879	1.86409	0.705173
YOR383C	FIT3			2.97502	3.96632	2.71565	1.53959	2.70232	0.469729
YGL230C				2.97399	2.01349	1.59362	4.14594	1.30331	0.661425
YJL221C	IMA4			2.96699	1.60252	1.33236	1.09154	1.00967	0.502414
YMR315W-A				2.96678	0.924144	1.67795	1.91344	1.966	0.913325
YGR287C	IMA1			2.96329	1.38596	1.44273	1.06836	1.31167	0.597086
YCR101C				2.96185	0.363972	1.41741	1.44883	0.557417	1.68404
YIL092W				2.95488	1.34124	3.8944	0.991979	0.811003	0.890248
YER046W	SPO73	meiosis		2.94833	1.26238	1.01912	1.78779	1.75942	0.796359
YNL014W	HEF3			2.93549	1.61798	1.3749	1.69475	1.16262	0.911763
YGL185C				2.92858	1.19442	2.14459	0.821265	0.843547	0.483571
YJL037W	IRC18	meiosis		2.92249	0.964975	0.727909	2.276	1.81465	0.905716
YLR137W	RKM5			2.92189	1.43004	2.05224	1.81445	1.60492	0.412367
YKL124W	SSH4			2.91602	2.02006	1.41342	1.55092	0.95294	0.968677
YOR100C	CRC1			2.91319	1.68052	1.90305	1.93542	1.15249	0.725094
YGL010W	MPO1			2.88646	1.24176	0.975445	1.85987	1.46263	0.607872
YOL024W				2.88626	0.848926	1.02782	2.29803	1.34804	1.27576
YOL157C	IMA2			2.88426	1.76247	1.58583	0.952717	0.947232	0.499273
YDR043C	NRG1			2.88126	0.997295	1.13501	2.60395	1.88298	0.664868
YBR186W	PCH2	meiosis		2.86731	1.15603	1.15566	1.01648	1.92623	0.424725
YHL040C	ARN1			2.86572	1.64948	1.13347	1.71465	3.26685	0.800093
YDR182W-A				2.86314	0.971701	0.958551	3.90142	1.79154	0.793411
YNR057C	BIO4			2.85819	1.13315	0.95947	1.78486	1.23685	0.806972
YMR196W				2.85067	1.98631	2.63426	1.73927	1.1961	0.869037
YMR174C	PAI3			2.8353	1.20851	1.24982	1.5748	1.24569	0.71201
YOR012W				2.83039	1.18719	1.61094	1.51943	1.99965	0.567468
YKL106C-A				2.83019	1.31323	1.22701	1.17847	1.87299	0.808041
YLR165C	PUS5			2.82902	1.24953	1.08993	1.59576	1.45708	0.65916
YGR289C	MAL11			2.82412	0.96157	1.14539	1.19978	1.99836	0.59392
YJR061W				2.82412	1.17489	0.980995	5.30517	1.1015	0.58528
YOL166W-A				2.82353	1.52562	1.2089	0.908048	0.653827	0.731738
YGR294W	PAU12			2.81942	1.48577	1.14709	2.00472	0.871281	0.726578
YLR218C	COA4			2.81591	1.15757	1.68431	1.33803	1.70137	0.361959
YHR216W	IMD2			2.81552	0.481664	3.02744	3.68765	1.10464	0.114087
YDR246W-A				2.81493	0.863304	0.879686	1.33374	2.12447	0.940773
YDR113C	PDS1	meiosis		2.81279	0.741316	1.39384	0.798558	0.985882	0.652012
YLR341W	SPO77	meiosis		2.81201	0.929721	1.49184	1.29794	2.75853	0.616127
YDR381C-A				2.81064	1.1012	1.21377	0.973043	1.2266	0.697396
YLR453C	RIF2			2.80889	1.05708	1.12109	1.23316	1.67986	0.697174
YHL022C	SPO11	meiosis		2.8087	1.05617	1.03548	1.39083	1.58878	0.570718
YOR349W	CIN1			2.80208	1.25147	2.21146	1.72449	1.96085	0.594241
YOR192C	THI72			2.8015	0.985073	0.803071	1.45551	1.31913	1.26638
YLR149C				2.80034	2.56028	1.70966	1.56205	1.07603	1.09094
YLR042C				2.79452	0.867412	1.28448	1.52256	3.13117	0.571625
YJL089W	SIP4			2.79374	1.53361	2.95795	2.44816	0.913103	0.78846
YLR004C	THI73		SUT247	2.79239	1.44693	1.52964	1.2544	1.4525	0.670105
YDL244W	THI13			2.78755	1.09984	1.31659	1.90973	0.763521	1.203
YAL054C	ACS1			2.78736	1.5887	1.79453	1.11572	3.27615	0.72055
YIL054W				2.78466	1.85228	1.24475	1.37743	0.918709	0.812393
YPL230W	USV1		CUT881	2.77579	1.73373	1.55496	1.22238	1.37674	1.45142
YJR010W	MET3			2.77541	0.90042	1.20426	1.38874	1.73745	0.612894
YDR542W	PAU10			2.77368	1.24701	1.13708	1.66419	0.64671	0.761481
YGL258W-A				2.77099	0.777573	1.84815	1.12816	N/A	1.65113
YCR021C	HSP30			2.76561	2.34356	1.2997	5.58168	1.26711	1.94886
YGL015C				2.75395	1.24613	0.924202	2.03595	1.09599	0.999201
YJR156C	THI11			2.75299	0.884455	1.2133	1.38479	0.995435	1.3052
YOR365C				2.74861	2.47942	1.6876	1.59973	1.53975	0.845537
YMR271C	URA10			2.74423	1.34085	1.24346	1.62641	2.33351	0.493185
YHR079C-A	SAE3	meiosis		2.74195	0.857786	2.17483	2.0209	1.38487	0.728
YBL108C-A	PAU9			2.73967	1.11317	0.81801	1.36619	1.31271	0.735089
YAR050W	FLO1			2.73284	1.38698	1.43128	1.45518	13.5179	0.944517
YLR346C				2.73113	1.84878	0.891348	0.99234	0.495	0.429938
YJL136W-A				2.72924	1.23131	0.965113	1.71219	1.83181	0.940441
YCL016C	DCC1			2.72395	0.868417	1.79309	1.56579	1.18685	0.588388
YML128C	MSC1	meiosis		2.72187	2.21637	2.32656	2.61009	2.20305	1.27985
YGR161C	RTS3			2.71716	1.95862	1.66429	1.46719	1.16038	1.27668
YDR540C	IRC4			2.7166	0.896528	0.868556	1.40252	0.842769	0.33483
YLL042C	ATG10			2.71283	0.855708	0.722065	1.29382	2.36264	1.07436
YFL041W-A				2.71246	1.08123	1.14777	1.22475	1.38746	0.621519
YOR272W	YTM1		SNR8	2.69634	0.742288	0.788635	1.17678	1.11356	0.433319
YMR068W	AVO2			2.69297	1.34818	2.67159	1.82811	1.55764	0.509311
YGL236C	MTO1			2.69055	0.805759	1.63855	0.578076	1.22073	0.55719
YNL277W-A				2.68254	1.02176	1.4499	2.8017	1.67881	0.714591
YBR255C-A				2.68068	1.28064	1.81518	1.35348	1.54268	0.800371
YGL261C	PAU11			2.67697	1.13033	0.985863	1.27767	0.989607	0.697546
YJR103W	URA8			2.67363	1.11624	4.0832	3.11212	1.16603	0.545329
YLR461W	PAU4			2.67104	1.29709	1.12511	1.81212	0.617945	0.711433
YPL216W				2.66253	1.29718	1.07917	1.54674	1.36281	0.539106
YFL003C	MSH4	meiosis		2.66161	1.55226	1.08775	1.20081	1.05029	0.912547
YKR102W	FLO10			2.65995	1.03281	0.880943	1.93364	2.10512	1.17653
YNL332W	THI12			2.65756	1.15245	1.34512	1.96237	0.812556	1.39194
YKL065W-A				2.65516	0.541946	0.807906	0.648973	1.32289	0.561653
YJL045W				2.65332	1.62776	1.1855	1.40052	1.33746	0.924298
YDL204W	RTN2			2.65314	1.69551	1.63738	2.0958	1.80494	1.68765
YJR008W	MHO1			2.6524	1.54968	1.15577	2.60503	0.862251	0.737048
YHL043W	ECM34			2.65167	1.0545	1.07976	1.18797	1.44334	0.539536
YDR223W	CRF1			2.65057	1.14216	1.5267	2.11873	3.04639	1.13189
YPR061C	JID1			2.64158	1.50907	1.52423	0.661893	1.36773	0.463872
YGL260W				2.64103	1.2945	1.59353	1.24494	0.648797	1.16782
YMR247W-A				2.64103	1.35061	1.33207	2.05922	0.91496	0.830263
YML118W	NGL3			2.63902	1.60731	1.557	1.53139	1.10189	0.709316
YHL036W	MUP3			2.6381	0.897187	0.97059	1.46931	0.84025	1.09725
YNL286W	CUS2			2.63116	1.07393	0.826112	2.52538	0.766188	0.735496
YOL104C	NDJ1	meiosis		2.62679	0.948118	1.17723	0.959635	1.7169	0.393272
YOL161C	PAU20			2.6217	0.972981	0.983004	1.26547	0.825569	0.78898
YOR344C	TYE7			2.61716	1.07393	1.67062	0.665237	1.15382	0.634583
YPL056C	LCL1			2.61697	0.806301	0.624711	1.38887	1.50107	0.667241
YIL099W	SGA1			2.61625	1.2057	1.35997	1.54624	1.34138	1.11005
YFL033C	RIM15			2.61534	0.942215	1.12783	1.31332	1.75327	0.793796
YDR424C	DYN2			2.61444	1.11457	1.63028	0.98262	1.1895	0.265503
YLL064C	PAU18			2.60449	1.0942	0.885013	1.298	0.803322	0.60671
YIL172C	IMA3			2.60395	1.58745	1.36979	1.01314	0.88516	0.493116
YDL210W	UGA4			2.60088	1.15715	1.04337	1.1455	1.284	0.613872
YAL068C	PAU8	meiosis		2.59548	1.10731	0.8631	1.23087	0.880924	0.785814
YGL121C	GPG1			2.59404	2.38766	4.14049	2.1041	1.50619	1.09892
YPR167C	MET16			2.59242	0.74239	1.21276	1.1382	0.494246	1.50119
YPL272C	PBI1			2.5908	1.40512	1.0167	1.88976	1.8553	0.666811
YOR120W	GCY1			2.59062	2.06523	2.46998	2.66346	1.37495	1.16934
YGL006W-A				2.58955	1.3158	1.10703	1.49481	0.981724	0.77
YER175W-A				2.58417	1.0774	1.47461	1.48949	1.08349	0.868237
YNR068C				2.58399	1.61977	1.18334	2.42435	0.58513	0.71283
YIR028W	DAL4			2.58291	1.3726	0.877572	1.48406	1.42488	0.862144
YLR411W	CTR3			2.5813	1.71992	1.4416	1.34784	3.50667	1.08505
YMR053C	STB2			2.57594	1.36468	1.17162	1.35633	0.975007	0.711068
YNR058W	BIO3			2.57469	1.52811	1.38003	1.53114	1.03617	0.877816
YHL046C	PAU13			2.57166	1.10565	1.00509	1.29264	1.11743	0.777659
YGR225W	AMA1	meiosis		2.56952	0.938697	1.24449	2.13391	1.86563	0.772432
YFL058W	THI5			2.56863	1.1368	1.39903	2.00153	0.820725	1.27518
YNL128W	TEP1	meiosis		2.5665	1.31617	1.32409	0.883793	1.26215	0.865953
YKL220C	FRE2			2.56418	1.37881	1.22479	1.47377	1.35843	0.673313
YIL163C				2.56312	0.961687	0.976093	1.45885	1.09089	0.71528
YGR202C	PCT1			2.55939	1.04217	2.12064	1.25398	0.77549	0.550151
YJL104W	PAM16			2.55797	0.826055	0.862072	0.698804	0.544283	0.455146
YPL264C				2.5539	1.09049	1.36503	1.38295	0.584964	1.19935
YMR090W				2.54894	1.42207	1.69009	2.63902	0.771121	0.463358
YJL106W	IME2	meiosis		2.54488	1.00454	0.80548	1.04889	1.52082	0.672721
YBR203W	COS111			2.54048	1.05005	1.02304	1.86194	1.24473	0.986017
YJL223C	PAU1			2.53907	1.19689	0.970038	1.40331	0.904053	0.84869
YHR021W-A	ECM12			2.53344	1.18441	2.08103	1.0733	2.45309	0.332771
YHL015W-A				2.53134	1.01893	1.83885	1.83967	1.21901	N/A
YOR227W	HER1			2.53081	1.19916	1.45633	1.53892	1.42584	0.438789
YIL066C	RNR3			2.53064	0.874985	1.08175	0.726462	1.64886	0.528952
YMR181C				2.51629	0.753929	1.49693	1.18558	1.57612	0.694218
YPR068C	HOS1			2.51263	1.20511	0.77718	0.936079	1.26798	0.614443
YEL012W	UBC8			2.51176	1.50577	0.896882	1.97095	0.891119	0.506576
YHR210C				2.50273	1.1636	1.12559	1.32828	1.52416	0.715156
YCR099C				2.50221	0.231727	1.44221	1.58107	0.500638	1.02521
YML042W	CAT2			2.49822	1.16515	1.20251	1.02205	0.962585	0.681672
YKL187C	FAT3			2.49787	0.890483	1.13062	1.06613	3.14313	0.750716
YGR153W				2.49355	1.04622	1.1558	1.49252	1.88401	0.659695
YIL102C				2.49009	0.682003	0.710374	1.15341	1.09671	0.454704
YGL251C	HFM1	meiosis		2.48802	1.02997	1.10827	0.88978	1.0884	0.819326
YKL103C	APE1			2.47838	1.64931	2.69559	1.9199	0.898288	1.06251
YDR473C	PRP3			2.47701	0.779699	0.759315	0.916153	0.889761	0.567051
YBR066C	NRG2			2.47461	1.22606	1.11784	1.3268	1.55143	0.471556
YPR184W	GDB1			2.47015	2.04599	3.74898	2.76274	1.70586	2.28438
YLR164W	SHH4			2.46913	1.18175	1.37475	1.88629	1.18121	0.902119
YBR072W	HSP26			2.46827	3.39191	4.17825	5.73344	1.60531	0.885743
YDR366C				2.46827	0.665537	0.579126	1.41051	2.30138	0.425609
YJR152W	DAL5			2.46724	1.37682	0.948267	1.87048	1.29609	0.44804
YIL176C	PAU14			2.46485	1.08556	0.929096	1.37011	0.896826	0.803834
YIR029W	DAL2			2.46434	1.30858	0.890539	1.49561	1.12491	0.826576
YDR195W	REF2			2.45837	2.10482	1.26459	2.25668	2.1595	0.667708
YIR021W-A				2.45513	3.69148	2.44308	2.70401	1.22171	1.21292
YGL184C	STR3			2.45496	0.761381	0.847726	1.03265	0.712553	0.64283
YDL234C	GYP7			2.45428	1.32353	1.68232	1.41413	1.09423	1.0963
YPR196W				2.45343	1.17015	1.32361	1.3347	1.50661	0.599146
YNR076W	PAU6			2.44579	1.27221	0.984788	1.58524	0.522901	0.624719
YHL047C	ARN2			2.44122	1.32574	1.38898	1.15667	1.21431	0.582557
YMR325W	PAU19			2.44003	0.933146	1.04068	1.63088	0.732078	0.53821
YJL027C				2.43767	1.10842	1.33832	1.84279	1.75657	0.938522
YGL205W	POX1			2.43479	1.63883	1.76366	0.851938	0.749957	0.541473
YCR104W	PAU3			2.42738	1.09194	0.943071	1.55484	0.619321	0.529327
YGR122W				2.4215	1.10392	0.789883	1.02868	0.784459	0.427975
YLR343W	GAS2	meiosis		2.42133	1.13442	0.925343	2.16715	1.26969	7.045
YER179W	DMC1	meiosis		2.41798	0.978985	0.87851	0.559492	1.04268	0.401953
YNL042W	BOP3			2.41613	1.38756	1.10966	1.09373	1.30128	1.25948
YOL098C	SDD3		SNR58	2.40694	0.745149	1.16997	0.983591	0.946315	0.419924
YIL017C	VID28			2.40461	1.17201	0.905295	1.35897	1.28229	0.547189
YJL163C				2.40461	1.37859	1.07255	1.33872	1.14128	0.656893
YNR014W				2.40444	0.989602	1.11726	0.895217	2.68757	0.934938
YNL036W	NCE103			2.39745	1.37017	1.438	1.46942	0.79842	0.889028
YPR013C	CMR3			2.39745	0.970788	0.919225	0.965796	1.31267	0.526513
YAL028W	FRT2			2.39496	1.35072	1.23577	1.55697	1.77059	0.527645
YMR182C	RGM1			2.3933	0.804046	1.78991	0.696087	1.5409	0.676307
YER188C-A				2.3923	1.22768	0.936353	0.813475	0.523815	0.517234
YIR017C	MET28			2.3875	1.03969	1.39046	1.12182	0.561116	0.510128
YNL063W	MTQ1			2.38254	1.26523	1.28265	2.09536	1.35679	0.501124
YFR020W				2.37677	0.95526	1.42753	1.18809	1.39226	0.515213
YJL216C	IMA5			2.37561	1.27329	1.27195	1.37609	1.28934	0.661233
YPR002W	PDH1			2.37117	3.80158	1.8363	2.71886	1.71887	0.729859
YDR285W	ZIP1	meiosis		2.37002	1.21358	0.988225	1.33677	0.529202	0.569623
YPR005C	HAL1			2.35822	0.819747	1.24565	1.3183	1.44809	0.686566
YKL178C	STE3			2.35724	0.468981	0.827907	0.718241	1.8952	0.6642
YPL075W	GCR1			2.34844	1.55309	1.44954	1.53463	0.899946	0.441841
YER014C-A	BUD25			2.34762	1.24971	0.843471	1.76182	0.964272	0.507856
YGL156W	AMS1			2.34665	1.30084	1.51177	1.85271	1.11405	0.83667
YOR003W	YSP3			2.34616	1.21316	1.49787	1.46128	1.41341	0.711625
YOL154W	ZPS1			2.34551	2.35528	5.05146	2.76983	2.30042	0.765567
YOR032C	HMS1			2.34518	0.677851	0.768044	1.31396	2.34811	0.681431
YKR104W				2.34339	1.82272	1.6706	1.32642	2.06924	0.658991
YER053C	PIC2			2.34258	1.2874	1.17179	1.4627	1.11926	1.13423
YKL224C	PAU16			2.34128	1.23009	0.887642	1.58577	0.990555	0.643347
YHR213W-A				2.34112	1.26829	1.67255	1.75684	2.54013	1.20732
YHR138C				2.34047	1.01836	0.915042	1.54776	2.0658	0.665961
YBR184W				2.33351	1.0304	0.731008	1.14176	1.5102	0.584688
YER158C				2.33027	0.986136	1.33175	1.16165	1.77882	0.702953
YFR026C	ULI1			2.3285	1.02792	1.33611	1.68501	1.87052	0.54154
YDR218C	SPR28	meiosis		2.32769	1.60923	0.839394	2.55054	3.83839	1.33776
YPL241C	CIN2			2.32495	1.01314	1.4669	1.3592	1.2513	0.917049
YDR425W	SNX41			2.32237	1.22072	1.42924	1.15106	0.800559	0.508486
YFR022W	ROG3			2.32044	1.29419	1.36423	1.6373	1.59961	1.16381
YBR298C	MAL31		SUT024	2.32012	0.95369	0.765487	1.02245	1.90781	0.521197
YCR100C				2.31771	0.27849	1.64289	1.59622	0.496512	1.46724
YJL132W				2.31594	1.42726	1.73576	2.4951	1.27101	0.729566
YHR184W	SSP1	meiosis		2.31097	1.16697	0.86701	0.782889	0.835458	1.08817
YGR070W	ROM1			2.30889	1.34602	1.31286	1.6831	1.06801	0.626775
YNR077C				2.30873	0.907897	0.703733	0.696237	0.743766	0.4825
YBR085W	AAC3			2.3033	0.926813	1.23072	0.664836	1.67668	0.195021
YJR149W				2.30138	1.0938	1.75887	2.88226	1.56632	1.19098
YCR108C				2.29756	1.18319	0.703772	0.746617	0.576207	0.383182
YPR098C				2.29342	1.05805	1.08667	1.39994	1.75416	0.377513
YOL128C	YGK3			2.29262	0.717838	0.773541	1.17551	2.12505	0.332771
YDR009W	GAL3			2.29231	1.16392	0.882648	0.904655	0.868249	0.73849
YCL026C-B	HBN1			2.29183	1.02948	0.841316	3.86696	0.997732	0.344052
YDL169C	UGX2			2.29135	1.50716	1.24906	1.1417	0.970918	0.630579
YDL154W	MSH5	meiosis		2.29119	1.7769	1.98268	2.73284	0.890366	0.856556
YFL061W	DDI2			2.2904	1.05538	1.05449	1.59147	0.924625	0.645751
YPL119C	DBP1			2.28834	1.596	1.39941	0.976187	1.17315	0.582197
YDR506C	GMC1	meiosis		2.28754	1.4675	0.880119	0.611846	1.08024	0.709965
YHR033W				2.2858	0.93174	0.828952	2.12712	1.87688	1.09612
YMR034C				2.28184	0.988026	0.853735	1.72694	2.67085	0.534159
YIL089W				2.27348	1.36119	1.54108	1.60557	0.988037	0.516035
YKL064W	MNR2			2.27033	1.78778	1.00096	2.58524	1.4676	0.795355
YKL005C	BYE1			2.27017	1.30395	1.17244	1.5137	2.07714	0.672628
YMR158C-A				2.27001	0.927141	0.747518	N/A	0.805452	0.644834
YBR270C	BIT2			2.26907	1.33061	0.942506	1.27017	1.38395	0.548293
YHR044C	DOG1			2.26514	0.860448	1.08775	1.52273	1.56485	0.432958
YPR152C	URN1			2.26483	1.22479	0.884019	1.01237	1.17255	0.719083
YAL062W	GDH3			2.2642	0.916724	1.56539	0.996976	3.5074	0.569217
YGR224W	AZR1			2.2642	0.997821	1.09277	1.36167	1.53299	0.599898
YDR114C				2.25668	0.869025	0.634046	1.00379	2.38667	0.395295
YBR208C	DUR1,2			2.25605	1.38407	0.817862	1.0709	1.68757	1.25749
YJL127C	SPT10			2.25558	1.18017	3.42594	1.17037	1.0644	0.688749
YGL158W	RCK1	meiosis		2.2484	1.55261	2.24934	1.34732	4.18173	1.15354
YNL240C	NAR1			2.247	0.61403	1.90212	0.722856	1.22361	0.646311
YPL258C	THI21			2.2442	1.22334	1.05967	1.42234	2.21024	1.1748
YFL054C				2.24093	0.957582	0.768747	0.954493	1.43903	0.587891
YER162C	RAD4			2.23829	2.53292	2.58238	1.32116	1.14385	0.790036
YNR070W	PDR18			2.23814	1.32522	1.252	0.978674	1.09931	0.638421
YNL325C	FIG4			2.23798	0.875762	0.737671	0.890539	0.906909	0.580259
YLR271W				2.23767	1.05333	0.85585	1.3828	0.778425	0.536017
YNL143C				2.23705	1.68481	1.39613	1.26002	2.61534	1.38503
YNL146C-A				2.23628	0.966128	0.489914	0.916496	2.09043	0.818719
YGL096W	TOS8			2.23504	1.42636	1.0629	2.78196	1.55791	0.773997
YER039C-A				2.23163	1.23437	1.17233	1.48685	1.4075	0.529173
YNR075W	COS10			2.22623	0.8638	1.13022	1.28181	0.275514	0.84962
YDL104C	QRI7			2.22299	1.33821	1.54229	1.13993	0.865977	0.542363
YMR114C				2.22037	1.16095	0.958483	1.10126	1.02741	0.640979
YDR020C	DAS2			2.21852	0.958016	1.30749	0.93631	1.16913	0.469306
YKL163W	PIR3			2.21591	1.68975	3.37105	2.33351	3.00945	2.36084
YPR201W	ARR3			2.21407	1.29503	1.05069	0.731865	0.766321	0.67083
YGR087C	PDC6			2.21253	1.04559	1.67097	1.14212	1.36822	0.697502
YLR308W	CDA2	meiosis		2.21054	N/A	0.89225	1.34676	1.2938	1.36751
YJR119C	JHD2			2.20488	1.11158	1.06425	1.04598	1.15906	0.688883
YLR035C	MLH2			2.20457	1.05469	1.06399	1.12167	1.0458	0.865041
YPL038W-A				2.20381	N/A	1.50416	1.21665	1.41797	N/A
YLR037C	PAU23			2.20335	1.31614	1.12131	2.06251	1.76204	0.509605
YHL044W				2.20076	1.2669	1.54426	1.80121	0.481731	0.699507
YEL067C				2.19527	1.0539	1.01249	1.22284	1.61887	0.646961
YIL120W	QDR1			2.19178	0.922244	1.05393	1.14584	1.27938	0.469501
YIR041W	PAU15			2.19102	1.20597	1.20989	1.74752	0.912211	0.677907
YDL199C				2.19071	1.17661	0.883664	1.4385	1.46907	0.772496
YIR018C-A				2.19071	1.16429	0.898606	1.67508	1.01142	0.496374
YPL165C	SET6			2.18798	1.2503	1.19857	1.66059	0.948263	0.610918
YEL041W	YEF1			2.18465	1.31222	1.01146	1.59431	1.65153	0.612716
YGR197C	SNG1			2.18207	0.803578	1.11586	2.88886	1.66476	0.973055
YJR108W	ABM1			2.18207	1.38773	1.19519	0.983017	1.6713	0.670333
YAL063C	FLO9			2.18041	1.45098	1.18687	1.4714	5.31327	0.754425
YHR166C	CDC23			2.17935	1.02705	1.0544	1.06175	1.2886	0.75267
YBR167C	POP7			2.17709	0.585686	1.10207	0.866199	1.43433	0.266831
YNL092W				2.17664	1.40781	1.27041	1.1001	1.29608	0.551694
YDR323C	PEP7			2.17573	1.05991	1.48387	1.32257	1.34709	0.693799
YEL065W	SIT1			2.17513	3.15382	1.30375	1.00371	4.17449	0.344506
YLR031W				2.17317	1.06728	0.973416	1.57088	1.89515	0.769434
YJL102W	MEF2			2.17257	1.66068	0.933856	1.79938	0.658671	0.584936
YDL009C				2.17242	1.3717	0.921056	2.84889	1.67989	0.337486
YMR030W	RSF1			2.17242	1.22591	0.838777	1.33272	0.791532	0.55799
YBR163W	EXO5			2.17076	1.19082	1.0157	1.41935	1.64845	0.365869
YCL027W	FUS1			2.17031	0.580147	0.874591	2.00806	1.36516	1.73511
YPL036W	PMA2			2.16986	1.42732	1.4162	2.32093	1.62419	1.13065
YLR352W				2.16941	1.38769	1.35707	1.24084	1.23718	0.49865
YPR093C	ASR1			2.16745	1.13488	2.59638	0.752269	1.07172	0.447326
YLR445W	GMC2	meiosis		2.1667	1.332	1.17718	2.5003	1.64959	0.662977
YGR154C	GTO1			2.1664	1.4539	1.40667	1.76582	1.44564	0.509114
YJR012C				2.1634	0.599354	0.700317	1.03733	1.28344	0.440252
YOR020W-A				2.16295	1.94899	1.40788	1.39087	1.10647	0.473718
YMR175W-A				2.1628	0.930121	1.06285	0.832158	1.61573	0.690364
YOL043C	NTG2			2.1622	0.927597	0.833272	1.15711	1.09809	0.599379
YDL223C	HBT1		CUT049	2.16205	1.49111	2.73416	1.41253	3.37433	2.1388
YKR005C				2.1619	1.69031	1.96796	0.992423	1.37609	0.926562
YMR159C	ATG16			2.1613	1.15694	1.07497	1.27424	0.816962	0.466516
YER187W				2.15876	1.55987	1.11268	0.599512	0.372988	0.833457
YML054C-A				2.15741	1.77125	2.22037	3.99751	1.46552	0.799639
YDR336W	MRX8			2.15487	0.817726	0.914117	1.51688	0.765551	0.80291
YNL146W				2.15308	0.738377	0.799079	0.833272	1.37687	0.479665
YLR213C	CRR1	meiosis		2.15278	0.994806	1.00569	1.6107	1.37452	0.29072
YNL180C	RHO5			2.15009	0.968139	0.985112	0.710123	0.772764	0.739125
YER065C	ICL1			2.14875	1.17386	1.44843	1.10166	1.67883	0.504414
YMR105W-A				2.1486	1.54891	6.01598	1.56435	1.1949	0.819071
YMR316W	DIA1			2.14756	0.925375	1.05675	1.7683	1.94175	0.681115
YHR014W	SPO13	meiosis		2.14637	0.718241	0.869176	1.28071	2.15831	1.17406
YDR523C	SPS1	meiosis		2.14548	1.24879	0.575481	0.755854	1.37251	0.69161
YNL335W	DDI3			2.14206	1.06677	1.1461	1.61279	0.940075	0.585471
YLR178C	TFS1			2.14087	1.02901	1.53394	1.35069	1.91713	0.365185
YLL025W	PAU17			2.13984	1.31081	1.03017	1.62167	1.14168	0.503349
YJL049W				2.13761	0.965006	0.854736	1.33374	0.801342	0.656247
YKL183C-A				2.13465	N/A	2.12314	N/A	0.572164	0.728545
YOR059C	LPL1			2.13125	1.31588	0.833966	1.13113	1.1333	0.6134
YLR408C	BLS1			2.12918	1.9673	1.54709	1.72248	1.26733	0.626037
YOR381W	FRE3			2.12918	1.18022	0.971499	1.72272	1.29958	0.519559
YJR151C	DAN4			2.12771	0.832354	0.848643	1.13011	1.03442	0.713809
YDL036C	PUS9			2.12491	1.19571	1.17281	0.867966	1.20734	0.609028
YGR067C				2.12402	0.994847	0.559287	0.78822	0.876916	0.744751
YKL188C	PXA2			2.12373	1.29374	1.05202	1.24796	0.861409	1.09143
YMR105C	PGM2			2.12196	2.52363	6.01431	1.6385	1.54526	0.984767
YOR107W	RGS2			2.12196	0.823386	0.771571	0.857281	1.47559	0.845906
YAR020C	PAU7			2.11932	1.17667	0.845678	1.32214	1.93293	0.83359
YGR174C	CBP4			2.11858	1.2588	1.42071	1.3662	1.8614	1.07194
YCR105W	ADH7			2.11712	0.0827556	0.708844	0.482299	0.229999	0.601472
YDL218W				2.11668	0.929753	1.02823	1.07238	1.55848	0.563091
YPR081C	GRS2			2.11506	1.16567	0.966338	0.847092	1.07447	0.387455
YER139C	RTR1			2.11492	1.51809	1.95209	0.814852	1.06156	0.690704
YMR133W	REC114	meiosis		2.11418	0.838591	1.25841	1.36586	1.82737	0.969209
YBR045C	GIP1	meiosis		2.11169	1.55835	1.44423	1.65619	0.96806	0.721394
YJL038C	LOH1	meiosis		2.10877	0.91948	0.938031	2.15203	1.35837	0.742344
YPR160W	GPH1			2.10877	1.59268	4.43274	1.30061	2.01168	2.64194
YJR083C	ACF4			2.10804	0.962177	0.674603	0.948606	0.945089	0.589699
YDR253C	MET32			2.10585	1.38791	1.06834	1.24916	2.06795	0.311348
YHR035W	NEL1			2.10585	1.20724	1.21255	1.32902	1.03131	0.643147
YCR098C	GIT1			2.10555	0.33941	0.84593	1.32933	0.560871	0.350309
YOR376W-A				2.10526	1.07088	0.853019	1.37775	1.12966	0.614076
YPL278C				2.10424	0.792762	0.751596	5.48617	1.41558	0.687919
YOR044W	IRC23			2.10322	0.900695	0.983631	1.23277	0.885903	0.784448
YLR246W	ERF2			2.09769	1.09123	1.14579	1.27905	0.957266	0.435909
YHR177W				2.09609	1.30379	1.09995	1.43305	0.8737	1.00741
YMR059W	SEN15			2.09348	0.859191	0.710674	0.983411	0.903997	0.502408
YCL039W	GID7			2.09333	1.03812	1.07705	2.12093	0.991717	0.440374
YLR227C	ADY4			2.0929	1.14902	1.14416	1.22169	1.38305	0.355445
YOL162W				2.09101	1.09011	1.21444	2.29533	0.892603	0.635979
YOR183W	FYV12			2.08522	1.20025	1.29878	1.24228	1.55817	0.968744
YIL136W	OM45			2.08262	1.89478	1.29772	1.61296	0.920807	1.11018
YCL021W-A				2.08204	0.821931	0.691768	2.76945	0.949863	0.559132
YOL097W-A				2.08175	1.11626	1.31924	2.26812	2.28802	0.607952
YGR008C	STF2			2.07959	0.812624	0.650865	1.32694	1.34672	0.392945
YDR125C	ECM18			2.07916	0.728555	0.807878	0.913939	1.33721	0.550407
YNL019C				2.07916	0.988849	0.705437	1.13738	1.42697	0.901638
YER078C	ICP55			2.07901	1.06021	1.08899	1.24959	1.17419	0.624706
YGR058W	PEF1			2.07671	0.838312	0.808226	0.894033	0.915677	0.52944
YER037W	PHM8			2.07355	1.40103	1.05536	2.36559	1.17712	1.3244
YJL156C	SSY5			2.0711	0.972367	0.854783	1.23955	1.31995	0.73407
YDL247W	MPH2			2.07067	1.30208	1.41177	1.5635	1.26049	1.05706
YDL139C	SCM3			2.06996	0.989292	1.09774	1.25745	0.998365	0.687533
YNR004W	SWM2			2.06981	0.914769	0.97942	1.2797	1.45812	0.637311
YPL072W	UBP16			2.06953	1.29903	1.11051	1.69666	0.955356	0.657955
YJR160C	MPH3			2.06852	1.46949	1.59046	1.5311	1.21412	1.11767
YJL170C	ASG7			2.06795	3.26753	4.3298	2.26075	1.18089	0.792636
YPL147W	PXA1			2.06737	1.33888	0.926389	1.60238	0.853155	0.492297
YAL064C-A	TDA8			2.06723	1.57869	1.1636	1.42101	2.42032	0.771886
YBR044C	TCM62			2.06666	1.26262	1.22899	1.08618	0.875579	0.919123
YDR111C	ALT2			2.0658	1.13448	0.968571	0.631069	2.31659	0.599645
YNL195C				2.06451	0.816871	0.78968	0.894579	1.76598	0.584146
YIL013C	PDR11			2.06365	1.435	1.30711	1.1493	1.18172	1.03961
YEL060C	PRB1			2.06294	1.04854	1.70792	3.56252	1.30761	0.674285
YBL075C	SSA3			2.06251	1.48426	2.95406	1.64235	1.47282	0.912692
YPR121W	THI22			2.06037	1.34039	0.981518	1.36405	1.42043	0.734452
YML015C	TAF11			2.05965	0.8739	2.18238	1.6962	1.03865	0.51057
YCR091W	KIN82			2.05908	1.36194	0.861212	1.93713	0.713359	0.763114
YPR151C	SUE1			2.05808	1.17032	1.5649	1.27551	1.43033	0.830004
YKR069W	MET1			2.05623	1.31616	0.985804	1.55348	0.87427	0.782021
YJR155W	AAD10			2.05395	0.904774	1.04236	2.01293	0.585946	1.14346
YOL091W	SPO21	meiosis		2.05366	0.986588	0.727853	0.89277	0.911661	2.02385
YPL164C	MLH3	meiosis		2.05309	1.16853	0.98686	1.11615	1.34344	0.643249
YGL089C				2.05253	0.260725	0.944998	0.725612	1.67749	1.13712
YDR536W	STL1			2.05224	0.896658	0.850262	1.44921	1.98595	0.756887
YPL257W				2.0521	1.21432	1.03213	1.44588	0.951587	1.45581
YJL147C	MRX5		CUT679/202	2.04855	0.925183	0.800276	0.914598	1.17005	1.00522
YPL187W				2.04798	0.617221	0.999719	0.777681	1.54584	0.819934
YPR057W	BRR1			2.04798	1.11274	1.46118	1.32905	0.910234	0.58349
YKL044W				2.04741	1.10881	1.06919	1.44666	0.621687	0.579287
YLR245C	CDD1			2.04557	0.931521	0.955645	1.10398	1.74506	0.538784
YJL057C	IKS1			2.04514	1.35616	0.922436	2.05167	0.973105	0.895528
YGR062C	COX18			2.04387	0.861325	1.29102	0.797978	1.50939	0.4468
YER150W	SPI1			2.04316	2.12329	1.4815	1.33402	5.46681	0.679714
YNL012W	SPO1	meiosis		2.04202	0.824602	0.83344	1.16403	1.39009	0.475
YJR004C	SAG1			2.04089	0.271552	0.946185	0.513647	3.41551	1.89665
YML119W				2.04033	1.18429	0.754023	1.51311	0.921024	0.645491
YLR228C	ECM22			2.03948	1.0662	0.727793	1.20174	1.10734	0.448879
YGR142W	BTN2			2.03863	2.38667	1.24408	3.48462	1.03972	0.34151
YJR115W				2.03821	0.745552	0.925074	0.916813	1.76607	0.677884
YGL124C	MON1			2.03722	0.872798	0.934907	0.983737	1.20139	0.726729
YIL160C	POT1			2.03538	1.77755	2.25699	0.918703	0.921126	0.81613
YNR059W	MNT4			2.03397	0.827167	0.948869	1.37272	1.14537	0.556352
YDL216C	RRI1			2.03242	1.19501	1.14934	1.10531	0.977087	0.707769
YOL159C-A				2.03186	0.605673	1.03182	1.36029	1.2662	0.262848
YPL148C	PPT2			2.02961	1.30991	1.31009	2.23024	2.22592	0.513387
YNL223W	ATG4			2.02947	1.21478	1.35816	1.62979	1.08025	0.516364
YBL044W				2.0282	1.05883	N/A	1.17991	1.04047	1.79567
YBR020W	GAL1			2.02708	1.36185	1.03016	1.09714	1.52788	1.32748
YBR294W	SUL1			2.02413	0.940174	1.05284	1.08548	1.36958	0.753004
YGR131W	FHN1			2.02301	1.32342	1.12947	1.23131	1.15761	0.824271
YJR116W	TDA4			2.02104	0.868074	1.28945	1.09111	1.46474	0.511303
YGL259W	YPS5			2.01866	1.05938	2.0757	1.07477	0.858101	1.16361
YDL020C	RPN4			2.01168	1.51858	1.02054	1.77937	1.3962	0.512197
YOR389W				2.01112	1.00134	0.874664	6.87376	1.11209	0.704416
YLR177W				2.00903	0.958709	0.834642	1.603	1.02141	0.413168
YDR358W	GGA1			2.00861	1.59395	1.03419	1.76035	0.655883	0.743106
YIL073C	SPO22	meiosis		2.00667	1.2735	1.08372	1.42107	1.19599	0.583984
YPL245W				2.00639	1.56336	1.69772	2.14726	2.0691	0.328986
YHR058C	MED6			2.00472	0.74487	0.874712	1.1163	1.25071	0.702334
YBL019W	APN2			2.00444	1.43297	1.57835	1.27529	0.810015	0.745226
YGR248W	SOL4			2.00194	1.27766	1.51342	1.33122	1.2801	1.64207
YJR154W				2.00028	1.2305	1.26704	1.62503	0.508846	2.7683
YNL027W	CRZ1			1.99882	1.07938	0.675525	1.2286	0.900976	0.602106
YGL134W	PCL10			1.9958	1.41674	1.21082	1.19694	1.28539	0.538639
